# Supplementary material for: Comparative genomics of Fusarium species causing Fusarium ear rot of maize
Source: PLoS One. 2024 Oct 18;19(10):e0306144. doi: 10.1371/journal.pone.0306144 (PMC11488721; doi:10.1371/journal.pone.0306144)
Supplement: S1 Table — (XLSX) [file pone.0306144.s001.xlsx]

## Sheet: Sheet1
Isolate	Genome length	Contig number	N50	N90	% complete single copy BUSCO	Number of Genes	Average coverage	Proposed species	Reference Assembly
Fc25332	45078987	55	4292927	2061588	97.53	14044	25.69	F. circinatum	GCA_024047395.1
Fpro1B7	43373595	214	426650	105103	97.31	14042	21.28	F. proliferatum	GCA_013758875.1
FV32964	43758931	159	579736	151908	97.44	14075	21.78	F. proliferatum	GCA_013758875.1
FV32966	43353310	169	455844	126790	97.31	14050	27.99	F. proliferatum	GCA_013758875.1
FV32968	42671132	140	662582	165697	97.51	13592	34.04	Fusarium sp.	GCF_000149555.1
FV-FL-02	42319342	210	354311	103674	97.51	13588	32.88	Fusarium sp.	GCF_000149555.1
Fsub4L1	43035051	331	227385	61401	97.24	13714	24.14	F. subglutinans	GCF_013396075.1
FV62720	43678560	333	237801	65626	97.46	13764	23.02	F. subglutinans	GCF_013396075.1
Ft25622	44269103	34	4447979	1294032	96.95	13920	20.83	F. temperatum	GCA_001513835.1
FV13563	42310043	29	4225841	2493589	97.6	13474	34.19	F. verticillioides	GCF_000149555.1
FV20956	41785029	22	4197107	2253307	97.57	13407	47.25	F. verticillioides	GCF_000149555.1
FV20984	42027783	28	4185867	2269716	97.49	13485	37.34	F. verticillioides	GCF_000149555.1
FV25055	42268859	31	4220178	2290752	97.55	13498	25.28	F. verticillioides	GCF_000149555.1
FV25058	42241165	24	4236352	2263414	97.51	13473	35.9	F. verticillioides	GCF_000149555.1
FV25111	42085210	20	4224016	2270213	97.57	13481	33.46	F. verticillioides	GCF_000149555.1
FV25228	42340197	28	4328334	2275270	97.6	13518	31.08	F. verticillioides	GCF_000149555.1
FV25457	42192827	28	4212055	2385323	97.51	13529	30.92	F. verticillioides	GCF_000149555.1
FV26518	42774510	43	4167939	2444139	97.57	13598	20.94	F. verticillioides	GCF_000149555.1
FV28945	41849550	25	3864719	2280004	97.53	13372	49.21	F. verticillioides	GCF_000149555.1
FV28946	41899083	24	4154181	2261606	97.57	13410	38.69	F. verticillioides	GCF_000149555.1
FV28947	42013037	30	4219513	2288700	97.57	13458	39.96	F. verticillioides	GCF_000149555.1
FV28948	42185197	26	4221691	2316664	97.53	13501	36.6	F. verticillioides	GCF_000149555.1
FV28949	41851288	28	4238455	2247154	97.66	13439	35.47	F. verticillioides	GCF_000149555.1
FV32963	42650884	40	4222119	2280299	97.55	13599	45.9	F. verticillioides	GCF_000149555.1
FV32969	42150578	36	4192968	2263107	97.46	13511	38.35	F. verticillioides	GCF_000149555.1
FV32970	42214828	34	4109636	2419575	97.64	13475	39.08	F. verticillioides	GCF_000149555.1
FV32973	41856311	24	4162106	2369227	97.57	13460	32.55	F. verticillioides	GCF_000149555.1
FV34179	41977509	23	4217984	2266629	97.57	13485	32.09	F. verticillioides	GCF_000149555.1
FV34183	42057493	25	4145954	2284988	97.62	13488	31.07	F. verticillioides	GCF_000149555.1
FV34713	41883429	27	3990302	2322058	97.66	13438	38.83	F. verticillioides	GCF_000149555.1
FV34715	42310135	39	4228175	2167575	97.64	13525	35.07	F. verticillioides	GCF_000149555.1
FV34717	42340097	30	4083003	2036671	97.64	13465	34.73	F. verticillioides	GCF_000149555.1
FV34754	42041505	27	4229553	2286523	97.6	13448	32.47	F. verticillioides	GCF_000149555.1
FV34761	41251905	31	3930711	2246333	97.55	13119	33.01	F. verticillioides	GCF_000149555.1
FV34765	42143228	36	3997070	2242200	97.69	13471	41.36	F. verticillioides	GCF_000149555.1
FV34768	42068599	33	4184694	2267342	97.57	13477	36.06	F. verticillioides	GCF_000149555.1
FV34775	42173889	32	3944155	2424508	97.6	13438	42.31	F. verticillioides	GCF_000149555.1
FV54917	42564344	36	4200096	2254963	97.53	13602	33.18	F. verticillioides	GCF_000149555.1
FV6396	42270607	26	3998427	2263551	97.55	13538	43.1	F. verticillioides	GCF_000149555.1
FV-FL-01	42983393	48	4186269	2407555	97.6	13659	40.5	F. verticillioides	GCF_000149555.1
FV-FL-03	42089969	26	4228881	2280175	97.57	13473	30.27	F. verticillioides	GCF_000149555.1
FV-FL-04	42102414	27	4171315	2382596	97.6	13466	47.52	F. verticillioides	GCF_000149555.1
FV-FL-05	42884265	39	4255452	2416788	97.57	13612	33.26	F. verticillioides	GCF_000149555.1
FV-NC-01	43132484	43	4243463	2083585	97.44	13626	34.43	F. verticillioides	GCF_000149555.1
FV-NC-02	42824228	40	4227649	2165125	97.4	13650	32.35	F. verticillioides	GCF_000149555.1
FV-NE-01	42643046	36	4013657	2271977	97.62	13572	38.89	F. verticillioides	GCF_000149555.1
FV-NE-02	42892185	38	4132681	2360437	97.6	13571	32.9	F. verticillioides	GCF_000149555.1
FV-TN-02	42545141	28	4230886	2280749	97.55	13544	33.87	F. verticillioides	GCF_000149555.1
FV-TN-03	41828592	29	4238410	2350150	97.57	13448	42.52	F. verticillioides	GCF_000149555.1
FV-TN-04	42374800	29	4171972	2492986	97.55	13503	26.59	F. verticillioides	GCF_000149555.1
