# Supplementary material for: Comparative genomics of Fusarium species causing Fusarium ear rot of maize
Source: PLoS One. 2024 Oct 18;19(10):e0306144. doi: 10.1371/journal.pone.0306144 (PMC11488721; doi:10.1371/journal.pone.0306144)
Supplement: S2 Table — (XLSX) [file pone.0306144.s002.xlsx]

## Sheet: Sheet1
Chromosome/Contig names	RefSeq ID
Chr1	NC_031675.1
Chr2	NC_031676.1
Chr3	NC_031677.1
Chr4	NC_031678.1
Chr5	NC_031679.1
Chr6	NC_031680.1
Chr7	NC_031681.1
Chr8	NC_031682.1
Chr9	NC_031683.1
Chr10	NC_031684.1
Chr11	NC_031685.1
MT	NC_031687.1
Supercontig.27	NW_017387864.1
Supercontig.28	NW_017387865.1
Supercontig.29	NW_017387866.1
Supercontig.31	NW_017387867.1
Supercontig.32	NW_017387868.1
Supercontig.35	NW_017387869.1
Supercontig.26	NW_017387870.1
Supercontig.30	NW_017387871.1
Supercontig.33	NW_017387872.1
Supercontig.34	NW_017387873.1
