# Supplementary material for: Comparative genomics of Fusarium species causing Fusarium ear rot of maize
Source: PLoS One. 2024 Oct 18;19(10):e0306144. doi: 10.1371/journal.pone.0306144 (PMC11488721; doi:10.1371/journal.pone.0306144)
Supplement: S3 Table — (XLSX) [file pone.0306144.s003.xlsx]

## Sheet: Sheet1
	FV.FL.03	FV54917	FV28948	FV6396	FV34179	FV34715	FV34765	FV32966	FV28945	FV32968	FV28946	FV62720	FV.NC.01	FV.NE.01	FV.FL.02	FV34768	FV26518	FV.FL.04	FV25055	FV25457	FV28947	FV34775	Fpro1B7	FV28949	FV34713	Ft25622	FV13563	FV34717	FV.FL.01	FV20984	FV20956	FV25058	FV.TN.02	FV34761	FV34754	Fsub4L1	FV32963	FV.TN.03	FV32970	FV25111	FV34183	FV.TN.04	FV.NC.02	FV25228	FV.FL.05	Fc25332	FV32973	FV32969	FV.NE.02
FV-FL-03	1	0.992923	0.989499	0.989561	0.989391	0.989413	0.989028	0.876874	0.989637	0.97498	0.994128	0.876625	0.989471	0.989707	0.975257	0.989124	0.989536	0.989515	0.989542	0.989547	0.989445	0.98954	0.877448	0.989309	0.989688	0.937363	0.989584	0.989367	0.989345	0.989535	0.994035	0.989544	0.989557	0.989432	0.98954	0.87658	0.989345	0.989471	0.989246	0.993021	0.989393	0.98947	0.989397	0.989364	0.989523	0.877826	0.98967	0.989341	0.98972
FV54917	0.993314	1	0.989554	0.989519	0.989586	0.989261	0.989316	0.877274	0.98965	0.975257	0.993646	0.877199	0.989474	0.989523	0.975554	0.989013	0.989285	0.989511	0.989569	0.989551	0.989506	0.989429	0.877847	0.989351	0.98972	0.937707	0.989635	0.989181	0.98935	0.989285	0.993586	0.9898	0.989489	0.989455	0.9895	0.877127	0.989001	0.989389	0.989165	0.993845	0.989616	0.989484	0.989399	0.989441	0.989296	0.877904	0.989559	0.989415	0.989597
FV28948	0.988956	0.989017	1	0.992252	0.99085	0.990423	0.990306	0.876085	0.998941	0.974084	0.988734	0.876041	0.992906	0.99155	0.974491	0.990361	0.994532	0.991706	0.992499	0.992021	0.992486	0.989728	0.877012	0.990641	0.990623	0.939629	0.994233	0.990487	0.992885	0.993005	0.988709	0.992763	0.992297	0.990543	0.990316	0.875951	0.993094	0.99167	0.990235	0.988949	0.990865	0.992528	0.992638	0.99227	0.995051	0.876953	0.992663	0.9932	0.991738
FV6396	0.988672	0.988877	0.992144	1	0.990545	0.990284	0.989979	0.876306	0.992184	0.973831	0.988601	0.875948	0.992916	0.99197	0.97427	0.990043	0.99239	0.991599	0.99244	0.991736	0.992222	0.989555	0.87711	0.990695	0.990549	0.939564	0.99279	0.990206	0.992883	0.992062	0.988585	0.993094	0.992658	0.990207	0.989915	0.875854	0.992564	0.991751	0.990153	0.98897	0.99059	0.992675	0.992368	0.991846	0.992585	0.876705	0.992518	0.992127	0.992183
FV34179	0.988875	0.98917	0.990993	0.990964	1	0.990516	0.990167	0.876487	0.991041	0.97441	0.989057	0.876136	0.990998	0.991563	0.974708	0.990207	0.990845	0.99083	0.990928	0.991002	0.990766	0.989984	0.877144	0.990369	0.990955	0.939194	0.991024	0.990354	0.990648	0.990715	0.989102	0.991213	0.991068	0.990303	0.990554	0.876007	0.990717	0.990763	0.990495	0.98915	0.998955	0.990972	0.990838	0.990668	0.990866	0.877344	0.990892	0.990923	0.991823
FV34715	0.988592	0.988506	0.990162	0.990471	0.989617	1	0.9903	0.875979	0.990242	0.973829	0.988647	0.875719	0.990677	0.990425	0.974309	0.990378	0.990404	0.990495	0.990251	0.990269	0.990214	0.990147	0.876642	0.990382	0.992054	0.938438	0.990367	0.990514	0.990318	0.99019	0.988627	0.990668	0.990406	0.990353	0.99034	0.875461	0.990205	0.990337	0.990281	0.988131	0.989657	0.990433	0.990492	0.990492	0.990482	0.876839	0.990272	0.989962	0.990502
FV34765	0.987763	0.988403	0.989913	0.989807	0.989667	0.990103	1	0.876001	0.989921	0.973615	0.98822	0.875863	0.990291	0.990054	0.973773	0.990721	0.990011	0.990035	0.989599	0.990078	0.989719	0.989838	0.876891	0.98983	0.990069	0.938183	0.989701	0.98987	0.989983	0.989534	0.988178	0.990277	0.990102	0.991024	0.9909	0.875772	0.989756	0.989875	0.990593	0.988117	0.98966	0.990086	0.990083	0.98998	0.989939	0.876758	0.989836	0.989597	0.990141
FV32966	0.877451	0.87786	0.877586	0.877601	0.877753	0.877661	0.877567	1	0.877836	0.87715	0.8777	0.879083	0.877573	0.877721	0.877039	0.877778	0.877466	0.87765	0.877644	0.87765	0.877674	0.877521	0.978607	0.877728	0.877854	0.879401	0.877417	0.877607	0.877712	0.877748	0.877781	0.877726	0.877503	0.878361	0.877628	0.879259	0.877775	0.877757	0.87774	0.877641	0.877729	0.877588	0.877669	0.877659	0.877643	0.880264	0.877826	0.877789	0.877619
FV28945	0.988959	0.989028	0.998585	0.992112	0.990665	0.99043	0.990323	0.876827	1	0.97404	0.988775	0.876235	0.992791	0.991326	0.974474	0.99018	0.994405	0.99181	0.992403	0.991907	0.992145	0.98967	0.877569	0.990454	0.99053	0.939089	0.994078	0.990491	0.992667	0.992855	0.988818	0.992577	0.992248	0.990357	0.990272	0.876118	0.992855	0.991519	0.990238	0.98893	0.990753	0.992331	0.992462	0.992235	0.994817	0.877388	0.99238	0.993106	0.991512
FV32968	0.974148	0.974639	0.973592	0.973605	0.974226	0.973842	0.973919	0.876045	0.973757	1	0.974518	0.875715	0.973532	0.973638	0.991335	0.973887	0.973362	0.973698	0.973912	0.973878	0.974003	0.973897	0.876689	0.973939	0.973935	0.925927	0.973531	0.973612	0.973326	0.973724	0.974584	0.973756	0.973598	0.974022	0.973865	0.875852	0.973334	0.974194	0.973627	0.974236	0.974177	0.97374	0.973658	0.973803	0.97341	0.876484	0.974	0.973882	0.973506
FV28946	0.994209	0.993363	0.989709	0.989857	0.989733	0.989771	0.989584	0.877184	0.989828	0.975646	1	0.876897	0.989858	0.990116	0.975912	0.989613	0.989784	0.989764	0.989996	0.989681	0.989692	0.989722	0.877604	0.989702	0.99007	0.937661	0.989897	0.989721	0.989774	0.989756	0.99905	0.989882	0.989832	0.989728	0.989877	0.876747	0.989593	0.989843	0.989596	0.993574	0.989717	0.989665	0.989612	0.989912	0.989764	0.877846	0.98973	0.989711	0.990072
FV62720	0.874156	0.875239	0.874474	0.874177	0.8748	0.87454	0.874298	0.876565	0.874718	0.874196	0.874635	1	0.874704	0.874511	0.874743	0.874912	0.874139	0.874149	0.874456	0.874606	0.874554	0.874535	0.878215	0.874774	0.874812	0.965765	0.874262	0.874338	0.874257	0.874737	0.874766	0.874346	0.87461	0.875042	0.874625	0.986554	0.874665	0.874899	0.87417	0.874484	0.874692	0.874306	0.874961	0.874684	0.874228	0.945948	0.874816	0.874641	0.874458
FV-NC-01	0.988294	0.988544	0.99201	0.992075	0.990192	0.990347	0.990077	0.876058	0.992152	0.97392	0.988489	0.875754	1	0.992075	0.974319	0.989994	0.992225	0.991108	0.991879	0.991822	0.991667	0.989416	0.876936	0.990423	0.990289	0.93933	0.992213	0.990114	0.991693	0.991805	0.988502	0.99424	0.992048	0.99008	0.990114	0.875603	0.992213	0.991693	0.990173	0.988465	0.990236	0.992594	0.99833	0.991788	0.992353	0.876821	0.992295	0.991984	0.992258
FV-NE-01	0.98839	0.9884	0.991014	0.991423	0.991002	0.990053	0.990102	0.87575	0.991024	0.973564	0.98856	0.875489	0.992106	1	0.973845	0.989658	0.991582	0.991075	0.991216	0.991055	0.991369	0.989445	0.87684	0.990207	0.990413	0.9392	0.991457	0.989898	0.991478	0.990845	0.988568	0.993754	0.991855	0.989758	0.98992	0.875534	0.991068	0.991113	0.989935	0.988321	0.991014	0.992439	0.991858	0.991418	0.991585	0.87671	0.991558	0.990854	0.9992
FV-FL-02	0.974003	0.974475	0.973658	0.973669	0.973948	0.973649	0.973681	0.875856	0.973755	0.991353	0.974247	0.875997	0.973466	0.973542	1	0.973847	0.973307	0.973702	0.973698	0.973565	0.973841	0.973757	0.876696	0.973789	0.973627	0.927225	0.973607	0.973482	0.973298	0.97378	0.974325	0.973712	0.973679	0.973736	0.97375	0.876308	0.973277	0.974113	0.973625	0.974135	0.973983	0.973772	0.97352	0.973871	0.973283	0.876801	0.973915	0.973602	0.973392
FV34768	0.987388	0.987708	0.989505	0.989452	0.989186	0.98982	0.99032	0.876416	0.989489	0.973169	0.987554	0.876694	0.98955	0.98928	0.973289	1	0.989583	0.989555	0.989214	0.989506	0.989307	0.989294	0.877381	0.989147	0.989605	0.937896	0.989405	0.989609	0.989488	0.989292	0.987617	0.989652	0.989357	0.990463	0.99033	0.876525	0.989476	0.989369	0.990122	0.987494	0.989163	0.989261	0.989469	0.989435	0.989777	0.877593	0.989522	0.989511	0.989344
FV26518	0.988348	0.988259	0.993749	0.991795	0.990155	0.990225	0.98994	0.875739	0.99393	0.973453	0.98826	0.875448	0.99253	0.991531	0.973891	0.989894	1	0.991276	0.991874	0.991473	0.99216	0.989261	0.876872	0.990102	0.990285	0.939107	0.992378	0.990212	0.992935	0.99276	0.988319	0.992366	0.991846	0.990135	0.99006	0.875343	0.99431	0.991171	0.990023	0.988345	0.99016	0.991923	0.992183	0.99201	0.996477	0.876775	0.99259	0.992498	0.991846
FV-FL-04	0.988967	0.989056	0.991725	0.991852	0.990654	0.990934	0.990481	0.876084	0.991875	0.97414	0.988838	0.875802	0.991844	0.991511	0.974766	0.990453	0.991713	1	0.992176	0.991853	0.991493	0.989881	0.876962	0.99088	0.990827	0.939582	0.991608	0.990546	0.992001	0.991628	0.988858	0.991927	0.992502	0.99076	0.990559	0.875563	0.991304	0.991706	0.990503	0.989043	0.99065	0.992075	0.991575	0.99239	0.99176	0.876748	0.991679	0.99158	0.991696
FV25055	0.989012	0.989252	0.992211	0.992398	0.990825	0.990621	0.990248	0.87625	0.992306	0.974401	0.98891	0.876087	0.992485	0.991801	0.974714	0.99035	0.992247	0.992117	1	0.992082	0.991968	0.989915	0.87717	0.990993	0.99083	0.940222	0.992426	0.990596	0.992425	0.99212	0.988895	0.992782	0.992865	0.990612	0.990566	0.875887	0.991751	0.992057	0.990605	0.989176	0.990872	0.992436	0.992114	0.99232	0.992131	0.877009	0.992171	0.991805	0.992002
FV25457	0.98887	0.989031	0.992066	0.991912	0.990697	0.990804	0.990783	0.876319	0.992128	0.97401	0.988843	0.875956	0.992696	0.99161	0.974298	0.990487	0.992154	0.992016	0.992143	1	0.991992	0.990069	0.877137	0.990822	0.990885	0.939791	0.991841	0.990698	0.991955	0.991843	0.988894	0.99242	0.99261	0.990498	0.990661	0.875996	0.991846	0.991764	0.990559	0.988886	0.990733	0.992539	0.992376	0.992427	0.992158	0.877349	0.991939	0.99162	0.991802
FV28947	0.98836	0.988599	0.992121	0.992095	0.990494	0.990231	0.98981	0.876069	0.992126	0.973771	0.988278	0.876376	0.992034	0.991799	0.974076	0.989876	0.992656	0.991141	0.991808	0.991699	1	0.989215	0.877022	0.990155	0.990176	0.939859	0.992321	0.990097	0.992422	0.992011	0.988313	0.992412	0.992125	0.9898	0.98999	0.876271	0.992084	0.99148	0.989944	0.988386	0.990505	0.992164	0.991858	0.99172	0.992905	0.877441	0.992353	0.992497	0.991924
FV34775	0.988889	0.988961	0.989817	0.989795	0.989677	0.990396	0.99032	0.876372	0.98988	0.974509	0.988926	0.876069	0.990068	0.990108	0.974979	0.990329	0.989965	0.989865	0.989696	0.990062	0.989631	1	0.877139	0.989632	0.990039	0.937936	0.99	0.989959	0.989684	0.989595	0.988896	0.989962	0.99012	0.990307	0.990461	0.875917	0.989663	0.989818	0.990416	0.988939	0.989638	0.989865	0.989868	0.989973	0.98999	0.877124	0.990057	0.989851	0.990173
Fpro1B7	0.877852	0.878076	0.877974	0.877976	0.878049	0.877894	0.877936	0.97875	0.878222	0.87767	0.877968	0.880325	0.877896	0.877913	0.877723	0.878077	0.877466	0.877901	0.877977	0.878188	0.878136	0.877794	1	0.878033	0.878085	0.880265	0.877865	0.87777	0.877789	0.878121	0.878071	0.878073	0.877935	0.878663	0.878027	0.880418	0.877771	0.878253	0.877847	0.877864	0.877987	0.877929	0.878032	0.877955	0.87769	0.881468	0.878231	0.878237	0.877741
FV28949	0.988509	0.988587	0.990831	0.991076	0.990021	0.991084	0.990395	0.876133	0.990936	0.973749	0.988724	0.876138	0.990931	0.991075	0.974267	0.990173	0.990887	0.991072	0.991397	0.990765	0.99086	0.989884	0.8766	1	0.990531	0.938832	0.990846	0.990148	0.991057	0.990658	0.988686	0.99132	0.990759	0.990452	0.990458	0.875901	0.990749	0.99067	0.990191	0.988521	0.989972	0.990913	0.990823	0.991177	0.991152	0.877128	0.990955	0.990862	0.991089
FV34713	0.988443	0.988538	0.990086	0.990496	0.990241	0.991878	0.990144	0.87583	0.990107	0.973203	0.988489	0.875944	0.99028	0.990321	0.973492	0.990094	0.990126	0.990154	0.990198	0.990233	0.990027	0.989455	0.876494	0.989998	1	0.93903	0.99039	0.990441	0.990138	0.989928	0.988506	0.99058	0.990357	0.990188	0.990048	0.875861	0.99002	0.990374	0.990116	0.988258	0.990219	0.990176	0.990135	0.990383	0.990363	0.877016	0.990294	0.990335	0.990436
Ft25622	0.937652	0.938341	0.939906	0.939907	0.93926	0.93888	0.938852	0.87494	0.939935	0.928671	0.937749	0.922798	0.939979	0.939978	0.929068	0.939035	0.939324	0.939706	0.93993	0.940101	0.939953	0.938374	0.875769	0.938988	0.939333	1	0.940053	0.938772	0.939867	0.940086	0.937824	0.939873	0.940147	0.938633	0.938698	0.922544	0.939891	0.944372	0.938715	0.937996	0.9392	0.939887	0.940032	0.939986	0.939673	0.911089	0.940502	0.940323	0.939872
FV13563	0.989125	0.989202	0.993953	0.992773	0.990865	0.990545	0.990251	0.876203	0.994072	0.974099	0.989042	0.87602	0.99301	0.99203	0.974643	0.990272	0.992932	0.991644	0.992403	0.991836	0.992657	0.989961	0.877096	0.990672	0.990963	0.940086	1	0.990458	0.992498	0.993597	0.989048	0.992846	0.992497	0.990486	0.990235	0.876001	0.992796	0.992388	0.990499	0.989032	0.990897	0.992876	0.992552	0.992213	0.993622	0.877105	0.993107	0.992825	0.992205
FV34717	0.98833	0.988302	0.990081	0.990013	0.989812	0.990409	0.989795	0.876001	0.990102	0.973671	0.988392	0.875828	0.990186	0.98984	0.974055	0.989971	0.990258	0.990089	0.989868	0.990061	0.989941	0.989356	0.876636	0.989733	0.990358	0.938194	0.990029	1	0.98981	0.989693	0.988391	0.990308	0.990143	0.990244	0.989831	0.87557	0.989636	0.990158	0.990102	0.987901	0.989812	0.990098	0.989893	0.990005	0.990265	0.87688	0.990026	0.989944	0.989881
FV-FL-01	0.987718	0.987875	0.991643	0.991866	0.989538	0.989768	0.989447	0.875704	0.991721	0.972899	0.987764	0.875168	0.991479	0.991098	0.973375	0.98928	0.99254	0.991055	0.991573	0.990903	0.991512	0.988738	0.877004	0.989721	0.989706	0.938696	0.991456	0.989298	1	0.991269	0.98775	0.99209	0.991274	0.989369	0.989458	0.875205	0.991892	0.990721	0.989332	0.987873	0.989572	0.99194	0.991103	0.991357	0.992963	0.876318	0.991237	0.991106	0.991308
FV20984	0.988796	0.988646	0.993385	0.992567	0.990557	0.990205	0.990007	0.876342	0.993424	0.97398	0.988596	0.876527	0.992734	0.991741	0.974193	0.990209	0.993693	0.991729	0.992414	0.991874	0.992509	0.989309	0.877178	0.990402	0.990518	0.940124	0.993921	0.990042	0.992662	1	0.988612	0.993143	0.99254	0.990346	0.990064	0.876262	0.994272	0.991965	0.990228	0.988835	0.99058	0.992658	0.992438	0.992177	0.993959	0.877336	0.993437	0.993555	0.991855
FV20956	0.993818	0.992963	0.989288	0.989417	0.989273	0.989307	0.989179	0.87764	0.989389	0.975069	0.999018	0.876729	0.989269	0.989528	0.975225	0.989151	0.989329	0.989353	0.98949	0.989335	0.989198	0.989195	0.878003	0.989163	0.989659	0.937351	0.989344	0.98923	0.989288	0.989242	1	0.989316	0.989383	0.989254	0.989493	0.876647	0.989123	0.989337	0.989141	0.993344	0.989219	0.989191	0.989094	0.989465	0.989315	0.878051	0.989147	0.989251	0.989583
FV25058	0.988824	0.989128	0.992283	0.992655	0.990664	0.990661	0.990303	0.876325	0.99239	0.97419	0.988718	0.875668	0.994666	0.993809	0.97473	0.990325	0.99244	0.991554	0.992532	0.99189	0.992151	0.989763	0.87705	0.9908	0.990834	0.939325	0.992438	0.990343	0.992598	0.992249	0.9887	1	0.992541	0.990483	0.990409	0.87548	0.992229	0.991963	0.990448	0.988943	0.990673	0.993188	0.994005	0.992125	0.992739	0.876568	0.992746	0.992028	0.994208
FV-TN-02	0.988441	0.988645	0.991748	0.992122	0.99028	0.990548	0.990075	0.875952	0.991808	0.973729	0.988595	0.875674	0.992227	0.991839	0.974152	0.990103	0.991764	0.991806	0.992221	0.991988	0.991796	0.989785	0.876986	0.990367	0.990405	0.939491	0.99199	0.990267	0.991668	0.99173	0.988586	0.992253	1	0.990231	0.990168	0.875484	0.991609	0.991908	0.990193	0.988577	0.990252	0.992779	0.991849	0.993047	0.99191	0.876967	0.992013	0.991721	0.992085
FV34761	0.987972	0.988179	0.989598	0.989337	0.98943	0.989914	0.990696	0.876898	0.989667	0.973603	0.987959	0.877097	0.989787	0.989474	0.973959	0.990482	0.989737	0.989931	0.989647	0.989499	0.98935	0.989399	0.877669	0.989655	0.989933	0.937548	0.98962	0.989948	0.989491	0.989222	0.98801	0.989939	0.98985	1	0.990683	0.876821	0.989383	0.989447	0.990691	0.988133	0.989348	0.989753	0.989576	0.989704	0.989777	0.877949	0.989494	0.989357	0.989503
FV34754	0.988013	0.988068	0.989484	0.989425	0.989686	0.989746	0.990534	0.875977	0.989634	0.973198	0.988207	0.876218	0.989618	0.989646	0.973671	0.990281	0.989607	0.98953	0.989573	0.989473	0.989426	0.989458	0.876769	0.989349	0.989516	0.937712	0.989403	0.989456	0.989461	0.989337	0.988222	0.989755	0.9896	0.990633	1	0.876022	0.989251	0.98939	0.990439	0.988222	0.989645	0.989466	0.989538	0.989456	0.989524	0.877526	0.989772	0.98958	0.989639
Fsub4L1	0.875668	0.876415	0.875897	0.875439	0.876384	0.875686	0.875671	0.877641	0.87617	0.875656	0.875942	0.98765	0.876108	0.876196	0.876231	0.875987	0.875488	0.875523	0.875687	0.87615	0.875738	0.875963	0.878787	0.876046	0.876077	0.966108	0.875632	0.875605	0.875788	0.875895	0.876007	0.875582	0.876008	0.876427	0.875856	1	0.876094	0.876207	0.875701	0.876126	0.876181	0.875784	0.876265	0.876026	0.875658	0.946121	0.876196	0.876279	0.876037
FV32963	0.987819	0.987621	0.9923	0.991895	0.989788	0.989705	0.989444	0.87671	0.992428	0.972828	0.987732	0.875646	0.992399	0.990955	0.973173	0.989534	0.994229	0.990592	0.991011	0.991085	0.99161	0.98867	0.877587	0.989748	0.989748	0.938903	0.99205	0.989279	0.992225	0.993321	0.987761	0.991908	0.991395	0.989475	0.98931	0.875543	1	0.990824	0.989511	0.987933	0.989777	0.991705	0.992075	0.991504	0.994967	0.876635	0.992071	0.992133	0.991047
FV-TN-03	0.988877	0.988965	0.992121	0.992344	0.990757	0.990944	0.990378	0.876623	0.992164	0.974361	0.988982	0.876342	0.992666	0.99187	0.974499	0.990523	0.991899	0.992008	0.992143	0.992055	0.992089	0.989857	0.877537	0.99073	0.991195	0.94546	0.992558	0.990826	0.992022	0.992327	0.98899	0.992557	0.992682	0.990389	0.990376	0.876411	0.99187	1	0.990619	0.988866	0.990761	0.992198	0.99239	0.99233	0.992017	0.877323	0.992515	0.992446	0.99195
FV32970	0.987912	0.988008	0.989379	0.98956	0.989591	0.989971	0.990261	0.875771	0.9895	0.973324	0.98788	0.875774	0.989984	0.98958	0.973734	0.990192	0.989678	0.989571	0.98962	0.989715	0.989557	0.98956	0.876722	0.9894	0.989857	0.937745	0.989628	0.989518	0.989409	0.989306	0.987933	0.989927	0.990018	0.990611	0.990531	0.875716	0.989513	0.989583	1	0.988062	0.989674	0.98949	0.989824	0.989696	0.989861	0.877027	0.989975	0.989295	0.989712
FV25111	0.992723	0.993309	0.989386	0.989458	0.98935	0.989166	0.989245	0.876992	0.989417	0.975043	0.993356	0.876461	0.989401	0.989411	0.975233	0.989037	0.989337	0.989555	0.989553	0.989433	0.989332	0.989528	0.877601	0.989017	0.989481	0.937647	0.989473	0.989057	0.989343	0.989345	0.993159	0.98956	0.98943	0.989598	0.989496	0.87646	0.989241	0.989463	0.989191	1	0.989361	0.989285	0.989307	0.989327	0.98938	0.877726	0.989443	0.98914	0.989406
FV34183	0.989146	0.98939	0.991223	0.991137	0.998781	0.990758	0.99042	0.87645	0.991364	0.974641	0.989323	0.876167	0.991248	0.991772	0.975208	0.990475	0.990976	0.991096	0.99113	0.991176	0.991143	0.990161	0.877019	0.990603	0.991028	0.938729	0.991205	0.990485	0.990923	0.990998	0.98934	0.991429	0.991272	0.990495	0.990647	0.87609	0.99095	0.991011	0.990694	0.989418	1	0.991117	0.991081	0.990853	0.991027	0.877221	0.991161	0.991132	0.992048
FV-TN-04	0.988847	0.98898	0.992276	0.992571	0.990629	0.990744	0.990298	0.876223	0.992281	0.974003	0.988657	0.875937	0.993215	0.992808	0.974541	0.990206	0.992344	0.991939	0.992333	0.992267	0.992234	0.989826	0.877004	0.990758	0.990654	0.93955	0.992731	0.990568	0.992673	0.992285	0.988731	0.993464	0.993356	0.990493	0.990283	0.875728	0.992263	0.991961	0.990313	0.988756	0.990734	1	0.992796	0.992454	0.992531	0.877198	0.992619	0.99231	0.993168
FV-NC-02	0.988169	0.98824	0.991946	0.991861	0.990019	0.990084	0.98989	0.876004	0.992071	0.973492	0.987989	0.876256	0.999193	0.991921	0.973787	0.989843	0.992157	0.990956	0.991753	0.991677	0.991588	0.989189	0.876748	0.990327	0.990069	0.939192	0.992025	0.989969	0.991624	0.991614	0.988045	0.994074	0.991841	0.989812	0.98998	0.876127	0.992172	0.991406	0.989983	0.988212	0.990036	0.992458	1	0.991725	0.99231	0.877008	0.992101	0.991846	0.992071
FV25228	0.988171	0.988374	0.991612	0.991508	0.989917	0.990401	0.989825	0.875895	0.991649	0.973711	0.988395	0.87562	0.991981	0.991343	0.974324	0.989898	0.991893	0.991721	0.991698	0.991651	0.991449	0.989252	0.876909	0.990155	0.990279	0.939231	0.991601	0.989912	0.991562	0.991396	0.988441	0.991828	0.992766	0.989777	0.989767	0.875528	0.991479	0.991389	0.98985	0.988135	0.989897	0.992011	0.991664	1	0.991753	0.876654	0.991562	0.9914	0.991498
FV-FL-05	0.988255	0.988196	0.99398	0.991622	0.990084	0.990115	0.989635	0.875973	0.99411	0.973589	0.988183	0.875496	0.992534	0.991544	0.974054	0.989825	0.996055	0.991162	0.991499	0.991448	0.992214	0.989311	0.877157	0.990179	0.99034	0.938981	0.992859	0.990004	0.992964	0.992933	0.988229	0.992493	0.991789	0.989909	0.989789	0.875262	0.994608	0.990951	0.990042	0.98822	0.990142	0.991924	0.992105	0.991748	1	0.87671	0.992203	0.992466	0.991784
Fc25332	0.877288	0.877364	0.877117	0.876825	0.877482	0.877127	0.877418	0.878073	0.877333	0.877	0.877706	0.945272	0.87713	0.87711	0.877287	0.877637	0.876639	0.877262	0.877115	0.877191	0.877388	0.877351	0.87852	0.877287	0.877464	0.944161	0.877008	0.877415	0.877148	0.877153	0.877771	0.877107	0.877215	0.877782	0.877594	0.945171	0.876791	0.877156	0.877379	0.877328	0.87747	0.877095	0.8772	0.877567	0.877035	1	0.877491	0.87699	0.87706
FV32973	0.988581	0.988624	0.992635	0.992694	0.990517	0.990321	0.98988	0.877004	0.992675	0.973978	0.988295	0.876578	0.993177	0.992199	0.974179	0.989897	0.993252	0.991336	0.992049	0.991995	0.992765	0.989554	0.877991	0.99033	0.990552	0.940112	0.99305	0.989914	0.992314	0.993334	0.988293	0.993197	0.99229	0.990041	0.989966	0.876539	0.992958	0.992151	0.990048	0.988709	0.990508	0.992663	0.992886	0.992055	0.992966	0.877448	1	0.993913	0.992305
FV32969	0.987694	0.987756	0.99236	0.99127	0.989647	0.989475	0.988997	0.875746	0.992508	0.972868	0.987685	0.87738	0.991737	0.99061	0.972732	0.989313	0.992333	0.990531	0.990923	0.990745	0.991748	0.988599	0.876712	0.989585	0.989786	0.940176	0.99179	0.989243	0.991399	0.992336	0.987733	0.991508	0.991112	0.989526	0.989199	0.877194	0.992023	0.991056	0.988941	0.987696	0.989644	0.991496	0.991546	0.991109	0.992409	0.877427	0.99291	1	0.990696
FV-NE-02	0.988288	0.988431	0.990793	0.991319	0.990747	0.989961	0.989828	0.876285	0.990878	0.97354	0.988498	0.875612	0.992072	0.998167	0.973868	0.989525	0.991358	0.990847	0.991208	0.990895	0.991206	0.989261	0.877402	0.990021	0.990236	0.938632	0.991291	0.989742	0.991254	0.990662	0.988429	0.993543	0.991814	0.989653	0.989726	0.875574	0.990964	0.99104	0.989837	0.98839	0.99082	0.992255	0.991736	0.991294	0.991354	0.876779	0.991538	0.990756	1
FV32964	0.898962	0.899484	0.899243	0.899643	0.899083	0.898952	0.898938	0.943829	0.899299	0.894165	0.899192	0.874601	0.899016	0.899146	0.89436	0.899053	0.899133	0.899179	0.899319	0.899397	0.899352	0.898853	0.945351	0.89914	0.89927	0.895466	0.899233	0.898778	0.898993	0.899401	0.899364	0.8991	0.899293	0.899359	0.89901	0.874676	0.899261	0.899269	0.899031	0.900299	0.899036	0.899239	0.899085	0.89933	0.898941	0.875925	0.899624	0.899508	0.899042
[truncated: 1 more columns]
