# Supplementary material for: Comparative genomics of Fusarium species causing Fusarium ear rot of maize
Source: PLoS One. 2024 Oct 18;19(10):e0306144. doi: 10.1371/journal.pone.0306144 (PMC11488721; doi:10.1371/journal.pone.0306144)
Supplement: S4 Table — Displayed are the chromosome, start codon position, Uniprot protein reference, and predicted protein product. (XLSX) [file pone.0306144.s004.xlsx]

## Sheet: Sheet1
Chromosome	Start codon position	Uniprot reference	Predicted protein
NC_031675.1	286884	NA	NA
NC_031675.1	361541	NA	NA
NC_031675.1	3117337	Q4WNE1	GPI-anchored hemophore cfmC
NC_031675.1	5314632	NA	NA
NC_031675.1	5940314	NA	NA
NC_031675.1	5943429	NA	NA
NC_031675.1	6109672	NA	NA
NC_031676.1	11437	D4AUF1	WSC domain-containing protein ARB_07867
NC_031676.1	294845	NA	NA
NC_031676.1	3416268	NA	NA
NC_031676.1	4265060	NA	NA
NC_031677.1	572706	NA	NA
NC_031677.1	947683	NA	NA
NC_031677.1	1236763	Q9P7C1	Uncharacterized J domain-containing protein C2E1P5.03
NC_031677.1	4472523	NA	NA
NC_031678.1	67879	NA	NA
NC_031678.1	387708	NA	NA
NC_031678.1	972992	D4B3I5	Extracellular serine-rich protein ARB_03024
NC_031678.1	1132188	NA	NA
NC_031678.1	1522129	NA	NA
NC_031678.1	1528744	NA	NA
NC_031678.1	3487203	NA	NA
NC_031678.1	3678170	NA	NA
NC_031679.1	190576	Q99034	Acetylxylan esterase
NC_031679.1	314957	NA	NA
NC_031679.1	862673	P25303	DnaJ-related protein SCJ1
NC_031679.1	1794941	O13960	Cell wall protein ecm33
NC_031679.1	4107000	NA	NA
NC_031679.1	4124040	NA	NA
NC_031679.1	4183646	NA	NA
NC_031679.1	4197665	NA	NA
NC_031680.1	217176	C8VJQ3	Cyclopenase asqI
NC_031680.1	321729	NA	NA
NC_031680.1	901593	NA	NA
NC_031680.1	3871493	NA	NA
NC_031681.1	875203	Q59WH0	Transcriptional adapter 2
NC_031681.1	1801312	NA	NA
NC_031681.1	2740316	NA	NA
NC_031681.1	2934043	NA	NA
NC_031682.1	300742	NA	NA
NC_031682.1	1736944	NA	NA
NC_031682.1	2092615	NA	NA
NC_031682.1	2145297	NA	NA
NC_031682.1	2528304	NA	NA
NC_031682.1	2619191	NA	NA
NC_031682.1	2797342	NA	NA
NC_031683.1	101047	B5ZA76	Peptidoglycan deacetylase
NC_031683.1	2461161	NA	NA
NC_031684.1	206067	NA	NA
NC_031684.1	1071652	Q5B7Z3	Pectate lyase E
NC_031684.1	1536598	NA	NA
NC_031684.1	2198479	NA	NA
NC_031685.1	244199	NA	NA
NC_031685.1	424712	NA	NA
NC_031685.1	1878158	Q8J0P4	Probable glycosidase crf1
NC_031685.1	1880005	NA	NA
NC_031685.1	1886019	NA	NA
NC_031685.1	1889723	NA	NA
NW_017387873.1	5657	NA	NA
Locations of effectors present in low virulence isolates and absent in highly virulent isolates
Chromosome in Fc	Start codon position	Uniprot reference	Predicted protein
CM043918.1	127651	NA	NA
CM043918.1	438325	NA	NA
CM043918.1	1728000	NA	NA
CM043918.1	2460377	NA	NA
CM043918.1	4494163	D4AQ83	PGA52-like protein ARB_06390
CM043919.1	3184	Q0CGP0	Probable exopolygalacturonase X
CM043919.1	2831707	NA	NA
CM043919.1	4270219	Q6YK37	Glucuronoxylanase XynC
CM043919.1	4436178	NA	NA
CM043919.1	4814578	NA	NA
CM043919.1	4842958	Q93KD6	Tungstate-binding protein TupA
CM043920.1	1984923	NA	NA
CM043920.1	4662611	NA	NA
CM043920.1	713035	NA	NA
CM043921.1	3242894	NA	NA
CM043921.1	3380848	NA	NA
CM043921.1	3729196	L8FSM5	Subtilisin-like protease 2
CM043921.1	4119143	NA	NA
CM043922.1	183208	NA	NA
CM043922.1	414282	NA	NA
CM043922.1	4151627	NA	NA
CM043922.1	4211767	Q9UVI4	Trihydrophobin
CM043923.1	205359	NA	NA
CM043923.1	374923	NA	NA
CM043923.1	3885202	NA	NA
CM043924.1	214162	NA	NA
CM043924.1	3009725	NA	NA
CM043925.1	95135	B5VL27	Cell wall mannoprotein CIS3
CM043925.1	295702	NA	NA
CM043925.1	359032	P62692	Endolysin
CM043925.1	1741427	NA	NA
CM043925.1	2370403	NA	NA
CM043925.1	2492622	NA	NA
CM043925.1	3078187	Q5AVN4	Pectate lyase A
CM043926.1	78904	NA	NA
CM043926.1	451472	NA	NA
CM043926.1	750216	NA	NA
CM043926.1	1368286	NA	NA
CM043926.1	1456789	NA	NA
CM043926.1	1934220	B0Y9F9	Probable pectinesterase A
CM043927.1	551011	Q5B2C1	Cutinase 1
CM043927.1	1615843	NA	NA
CM043927.1	1642241	NA	NA
CM043928.1	147443	NA	NA
CM043928.1	176111	P20015	Proteinase T
CM043928.1	214348	NA	NA
CM043928.1	361135	Q8X1P1	Cutinase
CM043928.1	982606	NA	NA
CM043928.1	1318175	NA	NA
CM043928.1	1346443	NA	NA
CM043928.1	1831760	NA	NA
CM043929.1	62069	NA	NA
CM043929.1	413878	NA	NA
