# Supplementary material for: Comparative genomics of Fusarium species causing Fusarium ear rot of maize
Source: PLoS One. 2024 Oct 18;19(10):e0306144. doi: 10.1371/journal.pone.0306144 (PMC11488721; doi:10.1371/journal.pone.0306144)
Supplement: S5 Table — *Secreted in xylem 14 had only an 84% identity with the Fv sequence but was included as it is well characterized in host-specific pathogenicity. (XLSX) [file pone.0306144.s005.xlsx]

## Sheet: Sheet1
Chromosome_position	Chromsome_position	BLAST protein result (above 95% identity)	Genbank ID
NC_031675.1_FV54917:1522911	NC_031683.1_FV-FL-03:676695	NA	NA
NC_031675.1_FV54917:1530836	NC_031683.1_FV-FL-03:667578	protein OS-9	XP_018758639.1
NC_031676.1_FV54917:2155834	NC_031676.1_FV-FL-03:1925683	NA	NA
NC_031676.1_FV54917:2200407	NC_031676.1_FV-FL-03:1970262	necrosis-inducing factor domain protein	XP_037204035.1
NC_031676.1_FV54917:2390195	NC_031676.1_FV-FL-03:2160011	NA	NA
NC_031676.1_FV54917:2470146	NC_031676.1_FV-FL-03:2239961	NA	NA
NC_031676.1_FV54917:2612871	NC_031676.1_FV-FL-03:2382613	phosphatidylglycerol transfer protein	XP_041682218.1
NC_031676.1_FV54917:3095160	NC_031676.1_FV-FL-03:2866292	NA	NA
NC_031676.1_FV54917:3185612	NC_031676.1_FV-FL-03:2956485	NA	NA
NC_031676.1_FV54917:3220627	NC_031676.1_FV-FL-03:2991510	cdp-alcohol phosphatidyltransferase	XP_037206312.1
NC_031676.1_FV54917:3416268	NC_031676.1_FV-FL-03:3187351	NA	NA
NC_031676.1_FV54917:3662621	NC_031676.1_FV-FL-03:3433373	pectate lyase	XP_018747989.1
NC_031676.1_FV54917:3669394	NC_031676.1_FV-FL-03:3440146	NA	NA
NC_031676.1_FV54917:3827468	NC_031676.1_FV-FL-03:3598102	NA	NA
NC_031676.1_FV54917:3841181	NC_031676.1_FV-FL-03:3611815	FAS1 domain-containing protein	KAF5720538.1
NC_031676.1_FV54917:3864014	NC_031676.1_FV-FL-03:3634647	NA	NA
NC_031676.1_FV54917:3905390	NC_031676.1_FV-FL-03:3675855	gEgh 16	KAF5599300.1
NC_031676.1_FV54917:3942636	NC_031676.1_FV-FL-03:3713129	disulfide-isomerase	XP_037211975.1
NC_031676.1_FV54917:3978399	NC_031676.1_FV-FL-03:3748726	NA	NA
NC_031676.1_FV54917:4028183	NC_031676.1_FV-FL-03:3798526	Fungal hydrophobin domain protein	XP_037212004.1
NC_031676.1_FV54917:4043566	NC_031676.1_FV-FL-03:3813909	Fungal hydrophobin domain protein	KAF5984367.1
NC_031676.1_FV54917:4044937	NC_031676.1_FV-FL-03:3815280	metalloprotease MEP1	KAF5984368.1
NC_031676.1_FV54917:4049848	NC_031676.1_FV-FL-03:3820191	NA	NA
NC_031676.1_FV54917:4085697	NC_031676.1_FV-FL-03:3856038	NA	NA
NC_031676.1_FV54917:4120521	NC_031676.1_FV-FL-03:3890856	NA	NA
NC_031676.1_FV54917:4158732	NC_031676.1_FV-FL-03:3929898	mannosylphosphorylation MNN4	KAF5580372.1
NC_031676.1_FV54917:4185196	NC_031676.1_FV-FL-03:3956359	NA	NA
NC_031676.1_FV54917:4193961	NC_031676.1_FV-FL-03:3975444	Autolysin	KAF5984428.1
NC_031676.1_FV54917:4196040	NC_031676.1_FV-FL-03:3977523	secreted in xylem 14*	KAF5536948.1
NC_031676.1_FV54917:4211008	NC_031676.1_FV-FL-03:3988055	NA	NA
NC_031676.1_FV54917:4264365	NC_031676.1_FV-FL-03:4042172	NA	NA
NC_031676.1_FV54917:4273515	NC_031676.1_FV-FL-03:4051323	NA	NA
NC_031676.1_FV54917:4375751	NC_031676.1_FV-FL-03:4154880	NA	NA
NC_031676.1_FV54917:4425473	NC_031676.1_FV-FL-03:4213059	killer toxin Kp4 SMK-like core	XP_036538282.1
NC_031676.1_FV54917:4426765	NC_031676.1_FV-FL-03:4214352	killer toxin Kp4 SMK-like core	XP_036538282.1
NC_031676.1_FV54917:4428203	NC_031676.1_FV-FL-03:4215790	killer toxin Kp4 SMK-like core	XP_036538282.1
NC_031676.1_FV54917:4430214	NC_031681.1_FV-FL-03:94324	rhamnogalacturonan acetylesterase precursor	KAF4439233.1
NC_031676.1_FV54917:4437490	NC_031681.1_FV-FL-03:82720	pectate lyase	XP_018747580.1
NC_031676.1_FV54917:4479696	NC_031676.1_FV-FL-03:4258426	NA	NA
NC_031676.1_FV54917:4518350	NC_031676.1_FV-FL-03:4297166	NA	NA
NC_031676.1_FV54917:4586310	NC_031676.1_FV-FL-03:4364455	pectin lyase precursor	KAF5600906.1
NC_031676.1_FV54917:4675063	NC_031676.1_FV-FL-03:4453773	NA	NA
NC_031677.1_FV54917:4035206	NC_031677.1_FV-FL-03:4258734	gpi anchored protein	KAF5567178.1
NC_031677.1_FV54917:4085338	NC_031677.1_FV-FL-03:4308706	chitin binding protein	KAF5598727.1
NC_031677.1_FV54917:4186801	NC_031677.1_FV-FL-03:4414272	NA	NA
NC_031677.1_FV54917:4318502	NC_031677.1_FV-FL-03:4547054	NA	NA
NC_031677.1_FV54917:4377394	NC_031677.1_FV-FL-03:4605936	pectin lyase precursor	KAF5600906.1
NC_031677.1_FV54917:4408358	NC_031677.1_FV-FL-03:4636792	NA	NA
NC_031677.1_FV54917:4452132	NC_031677.1_FV-FL-03:4680379	NA	NA
NC_031677.1_FV54917:4467078	NC_031677.1_FV-FL-03:4695335	NA	NA
NC_031677.1_FV54917:4472523	NC_031677.1_FV-FL-03:4700780	NA	NA
NC_031677.1_FV54917:4484294	NC_031677.1_FV-FL-03:4712560	NA	NA
NC_031677.1_FV54917:4552993	NC_031677.1_FV-FL-03:4778804	polysaccharide deacetylase	KAF5981635.1
NC_031677.1_FV54917:4557341	NC_031677.1_FV-FL-03:4783152	NA	NA
NC_031679.1_FV54917:798732	NC_031679.1_FV-FL-03:944089	inorganic pyrophosphatase	XP_018747113.1
NC_031679.1_FV54917:801120	NC_031679.1_FV-FL-03:946477	NA	NA
NC_031679.1_FV54917:862673	NC_031679.1_FV-FL-03:1010323	SCJ1	XP_037207167.1
NC_031679.1_FV54917:1084216	NC_031679.1_FV-FL-03:1231598	NA	NA
NC_031679.1_FV54917:1186457	NC_031679.1_FV-FL-03:1333561	rot1 PRECURSOR	KAF5537471.1
NC_031679.1_FV54917:1244713	NC_031680.1_FV-FL-03:1648296	rasp f 7 allergen	KAF5543282.1
NC_031680.1_FV54917:1951232	NC_031680.1_FV-FL-03:2090552	NA	NA
NC_031680.1_FV54917:1957249	NC_031680.1_FV-FL-03:2096586	NA	NA
NC_031680.1_FV54917:2065342	NC_031680.1_FV-FL-03:2204632	alkaline protease (oryzin)	KAF5573084.1
NC_031680.1_FV54917:2859466	NC_031680.1_FV-FL-03:3022717	cell wall protein	KAF5553957.1
NC_031680.1_FV54917:2945227	NC_031680.1_FV-FL-03:3108453	NA	NA
NC_031680.1_FV54917:3072602	NC_031680.1_FV-FL-03:3235537	NA	NA
NC_031680.1_FV54917:3228025	NC_031680.1_FV-FL-03:3390772	chitosanase	XP_018744783.1
NC_031680.1_FV54917:3265971	NC_031680.1_FV-FL-03:3428729	NA	NA
NC_031680.1_FV54917:3275851	NC_031680.1_FV-FL-03:3438612	NA	NA
NC_031680.1_FV54917:3298550	NC_031680.1_FV-FL-03:3461279	NA	NA
NC_031680.1_FV54917:3338130	NC_031680.1_FV-FL-03:3500884	NA	NA
NC_031680.1_FV54917:3343339	NC_031680.1_FV-FL-03:3506093	dimeric alpha-beta barrel	KAF5581806.1
NC_031680.1_FV54917:3520117	NC_031679.1_FV-FL-03:867992	NA	NA
NC_031680.1_FV54917:3563404	NC_031679.1_FV-FL-03:830255	kinase C substrate 80K-H	KAF5581102.1
NC_031680.1_FV54917:3609849	NC_031679.1_FV-FL-03:784986	NA	NA
NC_031680.1_FV54917:3633813	NC_031679.1_FV-FL-03:760796	NA	NA
NC_031680.1_FV54917:3947480	NW_017387871.1_FV-FL-03:20154	NA	NA
NC_031683.1_FV54917:2677456	NC_031677.1_FV-FL-03:4864999	NA	NA
NW_017387873.1_FV54917:5366	NC_031677.1_FV-FL-03:824159	NA	NA
