# Supplementary material for: Comparative genomics of Fusarium species causing Fusarium ear rot of maize
Source: PLoS One. 2024 Oct 18;19(10):e0306144. doi: 10.1371/journal.pone.0306144 (PMC11488721; doi:10.1371/journal.pone.0306144)
Supplement: S6 Table — Displayed for each isolate variant are the position of the variant (chromosome:nucleotide), what type of change was predicted, the gene type that was affected, and the gene reference number in the Fusarium verticillioides reference genome. (XLSX) [file pone.0306144.s006.xlsx]

## Sheet: Sheet1
Isolate	Chromosome:position	Variant change	Gene type/function	Gene reference
FV-FL-03	NC_031675.1:1672462	stop_gained	AP endonuclease 1	30059780
FV-FL-03	NC_031675.1:1695304-1695315	splice_acceptor_variant,coding_sequence_variant,intron_variant	enolase	30059775
FV-FL-03	NC_031675.1:2717258	stop_lost	DNA repair protein REV1	30059492
FV-FL-03	NC_031675.1:3850745	stop_gained	endoribonuclease YSH1	30071612
FV-FL-03	NC_031675.1:6003846-6003852	frameshift_variant	serine/threonine protein kinase	30058479
FV-FL-03	NC_031676.1:1039779-1039782	splice_acceptor_variant,coding_sequence_variant	methylsterol monooxygenase	30064073
FV-FL-03	NC_031676.1:1938491-1938510	splice_acceptor_variant,splice_polypyrimidine_tract_variant,intron_variant	L-asparaginase	30064345
FV-FL-03	NC_031676.1:2167499-2167504	frameshift_variant	dynein heavy chain 1, cytosolic	30062354
FV-FL-03	NC_031676.1:2710390-2710391	frameshift_variant	NAD-dependent histone deacetylase SIR2	30072282
FV-FL-03	NC_031676.1:2877829-2877837	frameshift_variant	NAD-dependent histone deacetylase SIR2	30062158
FV-FL-03	NC_031676.1:459734-459738	start_lost,start_retained_variant,5_prime_UTR_variant	DNA mismatch repair protein MSH4	30072651
FV-FL-03	NC_031676.1:508187	stop_gained	glycerol-3-phosphate dehydrogenase [NAD+]	30063907
FV-FL-03	NC_031677.1:1268794-1268795	frameshift_variant	NAD(P)H-dependent D-xylose reductase xyl1	30065678
FV-FL-03	NC_031678.1:1565468-1565474	frameshift_variant	cytokinesis protein	30062883
FV-FL-03	NC_031678.1:1686062	stop_lost	cytokinesis protein	30062918
FV-FL-03	NC_031679.1:1536538	stop_gained	triacylglycerol lipase	30061073
FV-FL-03	NC_031679.1:3520941-3520945	frameshift_variant	endoglucanase type K	30066871
FV-FL-03	NC_031679.1:3749468	start_lost	endoglucanase type K	30066937
FV-FL-03	NC_031679.1:3869641	stop_lost	H+/K+-exchanging ATPase	30066979
FV-FL-03	NC_031680.1:3351261-3351274	frameshift_variant	aldehyde dehydrogenase (NAD+)	30059990
FV-FL-03	NC_031681.1:130682-130683	frameshift_variant	adenosylmethionine-8-amino-7-oxononanoate aminotransferase	30064430
FV-FL-03	NC_031681.1:2920843-2920845	splice_donor_variant	DOPA 4,5-dioxygenase	30069187
FV-FL-03	NC_031681.1:516137-516143	frameshift_variant	NAK/BIKE protein kinase	30064562
FV-FL-03	NC_031681.1:61416-61419	frameshift_variant	serine/threonine protein kinase	30064409
FV-FL-03	NC_031681.1:787578-787599	frameshift_variant	arginase	30072818
FV-FL-03	NC_031682.1:1578693-1578694	frameshift_variant	CMGC/SRPK protein kinase	30065072
FV-FL-03	NC_031682.1:2455149	stop_lost	dTDP-glucose 4,6-dehydratase	30070776
FV-FL-03	NC_031682.1:45673	stop_gained	serine/threonine protein kinase	30073055
FV-FL-03	NC_031682.1:91321	stop_lost	serine/threonine protein kinase	30065524
FV-FL-03	NC_031683.1:1316269-1316274	frameshift_variant	protein phosphatase	30068061
FV-FL-03	NC_031683.1:1316269-1316274	frameshift_variant	protein phosphatase	30068061
FV-FL-03	NC_031683.1:1316269-1316274	frameshift_variant	protein phosphatase	30068061
FV-FL-03	NC_031683.1:2618920	stop_gained	phenol 2-monooxygenase	30067631
FV-FL-03	NC_031683.1:337436	splice_donor_variant	succinate-semialdehyde dehydrogenase (NADP+)	30068617
FV-FL-03	NC_031683.1:48849	stop_gained	CMGC/SRPK protein kinase	30073814
FV-FL-03	NC_031684.1:1714762	stop_gained	TDG/mug DNA glycosylase	30066225
FV-FL-03	NC_031684.1:2068487-2068494	frameshift_variant	catalase	30066100
FV-FL-03	NC_031685.1:866366-866371	frameshift_variant	cytochrome P450 55A1	30068457
FV-FL-03	NW_017387871.1:8652	stop_gained	MFS transporter, SP family, general alpha glucoside:H+ symporter	30071397
FV-FL-03	NW_017387873.1:12097	splice_acceptor_variant	peroxisomal multifunctional beta-oxidation protein	30071434
FV54917	NC_031675.1:2554485-2554489	frameshift_variant,stop_lost	DNA repair protein REV1	30059528
FV54917	NC_031675.1:3417344-3417365	frameshift_variant	endoribonuclease YSH1	30059276
FV54917	NC_031675.1:4204728-4204731	frameshift_variant	aldehyde dehydrogenase	30059037
FV54917	NC_031675.1:5711282-5711296	frameshift_variant	2-methylcitrate synthase, mitochondrial	30058583
FV54917	NC_031675.1:5926041	stop_gained	deoxyribose-phosphate aldolase	30058502
FV54917	NC_031675.1:6031803-6031806	frameshift_variant	beta-galactosidase	30058470
FV54917	NC_031676.1:1856819-1856824	frameshift_variant	methylsterol monooxygenase	30064319
FV54917	NC_031676.1:1938491-1938508	splice_acceptor_variant,splice_polypyrimidine_tract_variant,intron_variant	L-asparaginase	30064345
FV54917	NC_031676.1:197086	splice_donor_variant	sterol 24-C-methyltransferase	30072622
FV54917	NC_031676.1:2306916	stop_gained	dynein heavy chain 1, cytosolic	30072308
FV54917	NC_031676.1:2813952-2813961	frameshift_variant	NAD-dependent histone deacetylase SIR2	30072273
FV54917	NC_031676.1:2877714	start_lost,splice_region_variant	NAD-dependent histone deacetylase SIR2	30062158
FV54917	NC_031676.1:464111	stop_gained	DNA mismatch repair protein MSH4	30063896
FV54917	NC_031677.1:3266938	splice_donor_variant	endonuclease G, mitochondrial	30063333
FV54917	NC_031679.1:3077824	stop_lost	triacylglycerol lipase	30073384
FV54917	NC_031679.1:3945126	start_lost	AGC/PKA protein kinase	30067002
FV54917	NC_031679.1:910599	splice_acceptor_variant	ureidoglycolate hydrolase	30072061
FV54917	NC_031680.1:1044328-1044329	frameshift_variant	proline racemase	30060669
FV54917	NC_031680.1:3352445	stop_gained	transcriptional regulator	30059990
FV54917	NC_031680.1:3354821	splice_donor_variant	histidyl-tRNA synthetase	30059989
FV54917	NC_031680.1:418958-418964	frameshift_variant,stop_lost	CMGC/SRPK protein kinase	30070539
FV54917	NC_031680.1:418958-418964	frameshift_variant,stop_lost	CMGC/SRPK protein kinase	30070539
FV54917	NC_031681.1:125987-125997	frameshift_variant	thioredoxin	30072758
FV54917	NC_031681.1:269943-269948	frameshift_variant	cell wall integrity and stress response component	30072774
FV54917	NC_031681.1:3039474-3039475	frameshift_variant	serine/threonine protein kinase	30069229
FV54917	NC_031681.1:516131-516145	frameshift_variant	cell wall integrity and stress response component	30064562
FV54917	NC_031681.1:569589	stop_gained	cell wall integrity and stress response component	30064580
FV54917	NC_031681.1:571675	splice_donor_variant	NAK/BIKE protein kinase	30064581
FV54917	NC_031681.1:78429-78430	splice_acceptor_variant,splice_polypyrimidine_tract_variant,intron_variant	thioredoxin	30064416
FV54917	NC_031683.1:1055263	stop_lost	succinate-semialdehyde dehydrogenase (NADP+)	30068840
FV54917	NC_031683.1:211611-211615	frameshift_variant,stop_lost	CMGC/SRPK protein kinase	30073828
FV54917	NC_031683.1:241447	stop_gained	CMGC protein kinase	30068584
FV54917	NC_031683.1:2660608	stop_gained	phenol 2-monooxygenase	30073584
FV54917	NC_031683.1:638496-638506	frameshift_variant	biphenyl-2,3-diol 1,2-dioxygenase	30073853
FV54917	NC_031684.1:568747	splice_acceptor_variant	pectate lyase	30071129
FV54917	NC_031684.1:568851	splice_donor_variant	pectate lyase	30071129
FV54917	NC_031684.1:726570	stop_gained	gluconate 5-dehydrogenase	30073339
FV54917	NC_031685.1:1800435-1800437	frameshift_variant	peroxisomal multifunctional beta-oxidation protein	30068131
FV54917	NC_031685.1:335647-335651	frameshift_variant	ATPase	30070340
FV54917	NC_031685.1:490923-490927	frameshift_variant	lactoylglutathione lyase	30074297
