# Supplementary material for: Comparative genomics of Fusarium species causing Fusarium ear rot of maize
Source: PLoS One. 2024 Oct 18;19(10):e0306144. doi: 10.1371/journal.pone.0306144 (PMC11488721; doi:10.1371/journal.pone.0306144)
Supplement: S7 Table — (XLSX) [file pone.0306144.s007.xlsx]

## Sheet: Sheet1
Isolate/Reference	% unplaced seq FV10027	% unplaced seq FV7600	% unplaced seq FV10027	% unplaced seq FV7600
FV13563	58.7975	80.2829	0.905562	2.38352
FV20956	81.9481	81.039	1.39719	1.20968
FV20984	72.2992	83.3241	1.29366	2.51374
FV25055	67.8788	81.3636	1.1698	2.52311
FV25058	59.9167	82	0.979995	2.15133
FV25111	79.3416	83.3745	1.08277	1.34855
FV25228	72.7062	84.9013	1.60611	2.98766
FV25457	71.1501	81.6764	1.64318	2.7409
FV26518	63.6041	75.7868	1.79637	4.46228
FV28945	65.8049	80.8461	1.23391	2.48384
FV28946	76.4133	78.5575	1.01571	1.27309
FV28947	75.9922	85.0073	1.58521	2.91022
FV28948	65.7895	81.7669	1.09126	2.60394
FV28949	76.6068	80.718	1.78666	2.59273
FV32963	75.5064	85.5964	2.01289	4.70664
FV32968	89.7436	91.5921	3.17624	4.93118
FV32969	81.1391	86.2796	2.10429	3.55153
FV32970	80.4643	86.6931	2.29579	3.48827
FV32973	75.1981	81.458	1.59372	2.57133
FV34179	81.7204	85.7385	1.59331	2.4439
FV34183	76.274	83.0409	1.29904	2.20876
FV34713	84.5689	88.0338	2.2752	3.32374
FV34715	82.8954	88.2003	2.56443	3.86682
FV34717	74.5774	84.3953	1.9448	3.54575
FV34754	85.7645	88.4446	2.43205	3.11697
FV34761	81.8344	86.9101	2.59375	3.36499
FV34765	83.3582	87.6432	2.30361	3.26004
FV34768	83.8155	86.1589	2.49969	3.36953
FV34775	73.8977	84.3034	1.49878	2.90029
FV54917	77.5281	77.5843	1.54393	3.14369
FV6396	68.1326	83.1103	1.23859	2.78263
FV-FL-01	74.2105	87.2807	2.34507	5.32712
FV-FL-02	90.5342	91.8967	3.39875	5.12015
FV-FL-03	78.7267	81.677	1.3147	2.07031
FV-FL-04	75.7055	84.5399	1.75704	2.87958
FV-FL-05	67.9473	85.9495	1.64022	4.79847
FV-NC-01	65.5089	82.7948	1.44193	4.2845
FV-NC-02	70.7921	82.0682	2.32891	4.40471
FV-NE-01	76.9034	86.9417	2.07921	4.64925
FV-NE-02	75.682	88.7406	1.78827	4.57673
FV-TN-02	73.8849	85.3957	1.3517	2.8145
FV-TN-03	80.5049	84.6602	1.81491	2.8172
FV-TN-04	72.4138	85.9844	1.4379	2.99807
