# Supplementary material for: Comparative genomics of Fusarium species causing Fusarium ear rot of maize
Source: PLoS One. 2024 Oct 18;19(10):e0306144. doi: 10.1371/journal.pone.0306144 (PMC11488721; doi:10.1371/journal.pone.0306144)
Supplement: S8 Table — (XLSX) [file pone.0306144.s008.xlsx]

## Sheet: Sheet1
Isolate	Avg per isolate	Variety	Avg per variety
Fc25332	12.3814	2	28.7857
Fpro1B7	20.0404	226	16.8276
Fsub4L1	17.8765	245	32.2353
Ft25622	14.8	592	22.1667
FV.FL.01	25.52	ARZM_21_013	22.9667
FV.FL.02	23.3	Banting	21.9643
FV.FL.03	22.0645	Baxters_Golden_Bantam	28.8929
FV.FL.04	19.9259	Luther_Hill	35.0345
FV.FL.05	24.2121	ND1	31.1667
FV.NC.01	27.4909	W3722	22.9655
FV.NC.02	25.1176	we05407	18.1034
FV.NE.01	35.5357	ARZM_21_014	17.1
FV.NE.02	26.8871	G8	24.6
FV.TN.02	30.5065	IL200e	13.4615
FV.TN.03	31.6703	Me1	18.5
FV.TN.04	25.4915	we08405	13.5333
FV13563	25.4321	we11405	23
FV20956	25.2	We17418	27.6
FV20984	30.4167	Black_Mexican	19.4286
FV25055	27.0962	EP62	21.9333
FV25058	22.5333	Ia2076	12.5556
FV25111	28.932	SD42	17.9333
FV25228	26.8692	we07403a	13.9333
FV25457	29.297	we09402	29.0667
FV26518	27.89	C7	19.6667
FV28945	27.9216	EP83	32.1786
FV28946	28.0896	I817	23.8077
FV28947	23.932	Ia5125	33.2759
FV28948	24.1848	IL794a	25.9643
FV28949	29.9802	IL91j	29.6667
FV32963	19.1224	Ma5125	34.6429
FV32964	24.2088	We02412	32.8966
FV32966	25.4932	A684su	18.64
FV32968	22.1974	A686su	23.3214
FV32969	25.2648	EP61	18.3953
FV32970	24.9494	IL611a	18.1154
FV32973	21.8714	IL793a	26.0385
FV34179	26.2206	ILB5870	15
FV34183	24.3378	IP39	19.1404
FV34713	30.1757	W6720-1	18.3793
FV34715	33.0972	We02406	26.5714
FV34717	27.4921	WVG3	22.7826
FV34754	28.7778	14H-588-68B	28.931
FV34761	29.7273	197A-381-68A	14.4074
FV34765	28.0563	471_U6	32.4138
FV34768	32.4133	B5765	14.3462
FV34775	29.5316	EP60	22.9333
FV54917	35.2597	IL325a	28.8919
FV62720	22.3467	Wu00802	46.16
FV6396	26.8657	442A-431-68D	22.68
		ARZM_19_069	19.9474
		ARZM_21_002	20.0833
		B73	18.42
		I152-1-1-1-1-2-1-1	39.5946
		IL14H	27.8621
		IL729a	26.9333
		IL804aHTN	22.76
		MDM_6	52.0625
		wu10804R	17.8571
		GE440	19.6829
		GTS1	16.95
		IL678a	23.56
		IL713a	19.3333
		MDM_2	14.5833
		T625	15.8857
		Hawaiian_Sugar	15.0667
		A188	18.28
		A6	47.4444
		A680	29.6923
		B57	28.3333
		B75	35.0909
		B97	18.28
		CI21E	28.3333
		Cl3A	24.5
		Cl64	32.8824
		CM7	22.3529
		CML157Q	33.1579
		CML220	21.5714
		CML247	30.1333
		CML277	18.8
		CML322	35.3462
		CML323	23.4286
		CML333	37.7143
		CML38	50.7
		CML52	30.4118
		CO106	42.9167
		EP84	34.9231
		GSSS_sh2	25.8235
		Hi27Goodman-Buckler	32.8571
		Hi38	40.2941
		HI70	35.5789
		HI76	33.2632
		HP301	71.8235
		I108-2-2-2-2-1-1-1	36.9444
		I112-1-1-2-1-1-1-	32.9722
		I237-1-2-1-1-1-1-1	25.625
		I94-1-1-1-1-1-1-1	33.75
		Ia453sh2	31.9091
		Il101T	33.4737
		K113-2-1-2-1-1	29.1538
		K115-11-1-1-1-1-1-1B-1	33.5833
		K52-2-1-1-1-1	26.9286
		Ky21	25.8182
		L108-1-1-1-1-1-1	37.5714
		L125-1-1-1	24.9333
		L317	21
		M126-1-1-1-2-2-3-1-2-1	30.2647
		M162W	27.8
		M31-1-1-1-1-1-1	21.1842
		M37W	15.7391
		Mexican_Dent_sh2	42.7391
		Mo17su_su	22.5333
		Mo18W	52.7895
		Mo24W	35.8571
		Ms71	23.625
		N11-1-2-1-1-1-1-1-1-1	23.5417
		N38-2-1-1-1-1-1-1	22.8182
		N99-1-1-1-1-1-1-1	13.3077
		NC258	19.0556
		NC290A	12.7143
		NC310	31
		NC350	21.5
		NC352	19.4444
		NC356	18.25
		NC358	24.4118
		Oh603	26.1579
		R168	11.1818
		R839	30.4583
		R851	25.5
		SC1441	24.5
		SC357	16.25
		SC55	44.9333
		SC6069	30.1795
		Silver_9	30.2143
		STRAIN18B-5-69	16.1886
		T234	20.65
		Tx303	33.9444
		Tzi11	31.8
		Tzi9	37.1053
		VIII_221	23.1875
		Wh01001	31.4444
		wh03031	49.6
		wh05051	31.6667
		wh09009	48.5
		wh10062R	26.5625
		wh10127R	21.4
		wh10135R	22.2667
		wh12004	24
		wh13053	31.9
		wh14113V	13.6429
		Wh14201N	11.4
		wh14202N	27.3333
		Wh16012	37.0909
		Wh93006	52.2917
		Wh94053	20
		wuh07182i	20.7805
		wuh09097i	23.3333
		wuh09144i	21.7317
		wuh09174i	33.1333
		wuh11801i	37.5455
